# Supplementary material for: Protocol for design, construction, and selection of genome phage (gPhage) display libraries
Source: STAR Protoc. 2021 Nov 8;2(4):100936. doi: 10.1016/j.xpro.2021.100936 (PMC8590080; doi:10.1016/j.xpro.2021.100936)
Supplement: Data S1. Python scripts to process large-scale DNA sequencing data, related to step 2 (NGS Data Analysis) [file mmc1.zip]

Archive with 1 entries (1 files):
- Supplementary Data Script S1 - dna_processing.py
